# Supplementary material for: DeepTP: A Deep Learning Model for Thermophilic Protein Prediction
Source: Int J Mol Sci. 2023 Jan 22;24(3):2217. doi: 10.3390/ijms24032217 (PMC9917291; doi:10.3390/ijms24032217)
Supplement: Supplementary file 1 [file ijms-24-02217-s001.zip]

Archive with 1 entries (1 files):
- ijms-2122047-supplementary.pdf
